# Supplementary material for: The Prevalence of H. pylori Among Jordanian Type 2 Diabetic Patients and Its Association with ABO Blood Group
Source: Medicina (Kaunas). 2025 Dec 5;61(12):2167. doi: 10.3390/medicina61122167 (PMC12734858; doi:10.3390/medicina61122167)
Supplement: Supplementary file 1 [file medicina-61-02167-s001.zip]

Archive with 1 entries (1 files):
- medicina-3923324-supplementary.pdf
